# Supplementary material for: Contrasting Aquaculture Systems Shape Distinct Growth and Short-Term Stress-Resistance Trait Clusters in the Red Swamp Crayfish
Source: Animals (Basel). 2026 Apr 16;16(8):1217. doi: 10.3390/ani16081217 (PMC13113003; doi:10.3390/ani16081217)
Supplement: Supplementary file 1 [file animals-16-01217-s001.zip]

Archive with 1 entries (1 files):
- animals-4234810-supplementary.pdf
